# Supplementary material for: Biological Implications of the Intrinsic Deformability of Human Acetylcholinesterase Induced by Diverse Compounds: A Computational Study
Source: Biology (Basel). 2024 Dec 19;13(12):1065. doi: 10.3390/biology13121065 (PMC11672903; doi:10.3390/biology13121065)
Supplement: Supplementary file 1 [file biology-13-01065-s001.zip]

Archive with 1 entries (1 files):
- biology-3311257-supplementary.pdf
